# Supplementary material for: Multifunctional Thermoplastic Paper Enabled by Plant‐Cell‐Derived Additives: A Paradigm of Paper‐Based “Modern Alchemy”
Source: Adv Sci (Weinh). 2025 Nov 5;13(2):e06157. doi: 10.1002/advs.202506157 (PMC12786277; doi:10.1002/advs.202506157)
Supplement: Supplementary file 2 — Supplementary Zip [file ADVS-13-e06157-s004.zip]

Archive with 42 entries (41 files):
- Source figures with data extractable using Origin softwaree/
- Source figures with data extractable using Origin softwaree/Fig,S5a.opju
- Source figures with data extractable using Origin softwaree/Fig.15b.opju
- Source figures with data extractable using Origin softwaree/Fig.2e-FT-IR.opju
- Source figures with data extractable using Origin softwaree/Fig.3g FT-IR.opju
- Source figures with data extractable using Origin softwaree/Fig.3h-XRD.opju
- Source figures with data extractable using Origin softwaree/Fig.3i-Raman.opju
- Source figures with data extractable using Origin softwaree/Fig.4a.opju
- Source figures with data extractable using Origin softwaree/Fig.4b.opju
- Source figures with data extractable using Origin softwaree/Fig.4c.opju
- Source figures with data extractable using Origin softwaree/Fig.4d.opju
- Source figures with data extractable using Origin softwaree/Fig.4h.opju
- Source figures with data extractable using Origin softwaree/Fig.4i.opju
- Source figures with data extractable using Origin softwaree/Fig.4j.opju
- Source figures with data extractable using Origin softwaree/Fig.4k.opju
- Source figures with data extractable using Origin softwaree/Fig.4l.opju
- Source figures with data extractable using Origin softwaree/Fig.5a.opju
- Source figures with data extractable using Origin softwaree/Fig.5b.opju
- Source figures with data extractable using Origin softwaree/Fig.5c.opju
- Source figures with data extractable using Origin softwaree/Fig.5d.opju
- Source figures with data extractable using Origin softwaree/Fig.S1.opju
- Source figures with data extractable using Origin softwaree/Fig.S12.opju
- Source figures with data extractable using Origin softwaree/Fig.S13b.opju
- Source figures with data extractable using Origin softwaree/Fig.S14a.opju
- Source figures with data extractable using Origin softwaree/Fig.S14b.opju
- Source figures with data extractable using Origin softwaree/Fig.S16a.opju
- Source figures with data extractable using Origin softwaree/Fig.S16b.opju
- Source figures with data extractable using Origin softwaree/Fig.S17a.opju
- Source figures with data extractable using Origin softwaree/Fig.S17b.opju
- Source figures with data extractable using Origin softwaree/Fig.S18a.opju
- Source figures with data extractable using Origin softwaree/Fig.S18b.opju
- Source figures with data extractable using Origin softwaree/Fig.S2.opju
- Source figures with data extractable using Origin softwaree/Fig.S3.opju
- Source figures with data extractable using Origin softwaree/Fig.S4.opju
- Source figures with data extractable using Origin softwaree/Fig.S5b.opju
- Source figures with data extractable using Origin softwaree/Fig.S6.opju
- Source figures with data extractable using Origin softwaree/Fig.S7a.opju
- Source figures with data extractable using Origin softwaree/Fig.S7b.opju
- Source figures with data extractable using Origin softwaree/Fig.S8.opju
- Source figures with data extractable using Origin softwaree/Fig.S9a.opju
- Source figures with data extractable using Origin softwaree/Fig.S9b.opju
- Source figures with data extractable using Origin softwaree/Fig.s7c.opju
