# Supplementary material for: Multifunctional Thermoplastic Paper Enabled by Plant‐Cell‐Derived Additives: A Paradigm of Paper‐Based “Modern Alchemy”
Source: Adv Sci (Weinh). 2025 Nov 5;13(2):e06157. doi: 10.1002/advs.202506157 (PMC12786277; doi:10.1002/advs.202506157)
Supplement: Supplementary file 3 — Supplementary Zip [file ADVS-13-e06157-s002.zip]

Archive with 14 entries (10 files):
- Supplementary Material 3/
- Supplementary Material 3/Fig2b-c.pptx
- Supplementary Material 3/Fig3d/
- Supplementary Material 3/Fig3d/901.tif
- Supplementary Material 3/Fig3d/902.tif
- Supplementary Material 3/Fig3d/903.tif
- Supplementary Material 3/Fig3d/═╝ã1⁄44.jpg
- Supplementary Material 3/Fig3e/
- Supplementary Material 3/Fig3e/1101.tif
- Supplementary Material 3/Fig3e/1102.tif
- Supplementary Material 3/Fig3e/1103.tif
- Supplementary Material 3/Fig3e/═╝ã1⁄45.jpg
- Supplementary Material 3/Fig3f/
- Supplementary Material 3/Fig3f/═╝ã1⁄46.jpg
